# Supplementary material for: 1-Isopropyl­ideneamino-1H-tetra­zol-5-amine
Source: Acta Crystallogr Sect E Struct Rep Online. 2009 Jul 4;65(Pt 8):o1760. doi: 10.1107/S1600536809024994 (PMC2977296; doi:10.1107/S1600536809024994)
Supplement: Supplementary file 2 [file e-65-o1760-Isup2.hkl]

# 
# h,k,l, Fc-squared, Fo-squared, sigma(Fo-squared) and status flag 
# 
data_I
_shelx_title ' BO268 in P2(1)/c' 
_shelx_refln_list_code          4 
_shelx_F_calc_maximum      121.32 
_exptl_crystal_F_000       296.00 
_reflns_d_resolution_high  0.7702 
 
loop_ 
 _symmetry_equiv_pos_as_xyz 
 'x, y, z' 
 '-x, y+1/2, -z+1/2' 
 '-x, -y, -z' 
 'x, -y-1/2, z-1/2' 
 
_cell_length_a     7.4879 
_cell_length_b     7.4238 
_cell_length_c    11.9967 
_cell_angle_alpha  90.000 
_cell_angle_beta   97.145 
_cell_angle_gamma  90.000 
 
_shelx_F_squared_multiplier     1.000 
 
loop_ 
 _refln_index_h 
 _refln_index_k 
 _refln_index_l 
 _refln_F_squared_calc 
 _refln_F_squared_meas 
 _refln_F_squared_sigma 
 _refln_observed_status 
   2   0   0     2465.60     2482.34      6.68 o 
   3   0   0      494.37      455.34      4.61 o 
   4   0   0     1021.76     1098.75     14.72 o 
   5   0   0        0.10        1.13      1.00 o 
   6   0   0       94.90       87.67      3.92 o 
   7   0   0      228.49      233.49      6.94 o 
   8   0   0       78.70       81.64      5.35 o 
   9   0   0       38.44       35.16      8.25 o 
   1   1   0     1031.73     1009.09      5.76 o 
   2   1   0    14719.38    14974.65    111.65 o 
   3   1   0       97.75       91.69      1.87 o 
   4   1   0        8.98       12.59      1.26 o 
   5   1   0       33.21       36.44      2.03 o 
   6   1   0      239.44      254.46      3.41 o 
   7   1   0       18.42       16.74      2.64 o 
   8   1   0       26.54       27.88      2.29 o 
   9   1   0       16.90       15.03      2.23 o 
   0   2   0      775.01      762.50      4.74 o 
   1   2   0        0.58        0.41      0.14 o 
   2   2   0     1642.91     1699.12      8.86 o 
   3   2   0       12.69       17.04      0.83 o 
   4   2   0     2117.80     2162.46     27.92 o 
   5   2   0      173.83      187.32      3.28 o 
   6   2   0        1.77        2.76      0.62 o 
   7   2   0       23.19       24.84      2.74 o 
   8   2   0       46.93       44.92      2.32 o 
   9   2   0       17.12       15.13      3.87 o 
   1   3   0     1014.42     1038.68      7.61 o 
   2   3   0        9.44       11.22      0.95 o 
   3   3   0      272.72      281.59      2.90 o 
   4   3   0      382.76      401.54      6.38 o 
   5   3   0      123.73      126.52      3.24 o 
   6   3   0      332.57      345.78      5.59 o 
   7   3   0       14.66       13.00      2.05 o 
   8   3   0        1.12        0.43      0.57 o 
   9   3   0        2.32        1.62      1.28 o 
   0   4   0       87.63       97.05      1.71 o 
   1   4   0       45.25       47.86      0.93 o 
   2   4   0        7.42        3.67      0.52 o 
   3   4   0        7.67        5.24      0.60 o 
   4   4   0       69.90       73.79      2.25 o 
   5   4   0        8.78        7.72      1.16 o 
   6   4   0      146.04      147.30      3.06 o 
   7   4   0        9.02        6.76      1.02 o 
   8   4   0      154.77      145.56      3.95 o 
   1   5   0       94.75       90.88      1.61 o 
   2   5   0       53.58       55.17      1.34 o 
   3   5   0      251.82      236.68      3.64 o 
   4   5   0        0.91        1.14      0.57 o 
   5   5   0       59.83       56.87      3.20 o 
   6   5   0        0.64        2.09      0.75 o 
   7   5   0       23.39       18.98      2.70 o 
   8   5   0       34.44       24.92      7.04 o 
   0   6   0        3.04        1.59      0.41 o 
   1   6   0        4.10        3.96      0.56 o 
   2   6   0        4.53        5.86      0.96 o 
   3   6   0        6.64        4.49      0.88 o 
   4   6   0        4.38        1.74      0.49 o 
   5   6   0        0.04        1.06      0.80 o 
   6   6   0        2.89        1.35      0.87 o 
   7   6   0        2.37        3.02      1.23 o 
   1   7   0       85.91       86.05      4.29 o 
   2   7   0       51.73       45.14      3.90 o 
   3   7   0       57.14       59.58      2.54 o 
   4   7   0       13.44        9.76      1.93 o 
   5   7   0        8.03        6.28      1.15 o 
   6   7   0        2.22        2.29      0.86 o 
   0   8   0      106.64      108.46      9.58 o 
   1   8   0        0.59        0.78      0.94 o 
   2   8   0        4.62        3.48      1.13 o 
   3   8   0        0.57        1.48      1.28 o 
   4   8   0       39.41       38.52      6.84 o 
   5   8   0        0.19        0.75      0.98 o 
   1   9   0       31.47       24.65      4.23 o 
   2   9   0       47.64       45.92      8.88 o 
   3   9   0       45.96       45.94      3.50 o 
  -9   1   1        0.26        1.11      1.33 o 
  -8   1   1        0.03        0.52      0.66 o 
  -7   1   1        8.46        8.88      1.34 o 
  -6   1   1        1.34        1.46      0.55 o 
  -5   1   1      357.75      352.39      4.49 o 
  -4   1   1      193.81      185.73      2.80 o 
  -3   1   1        4.43        4.16      0.36 o 
  -2   1   1      410.14      399.06      2.78 o 
  -1   1   1      755.44      707.46      2.74 o 
   0   1   1     2489.96     2532.09     13.62 o 
   1   1   1      202.70      191.08      1.55 o 
   2   1   1     7793.45     7881.49     25.30 o 
   3   1   1     1209.86     1179.35     15.45 o 
   4   1   1      421.37      438.65      4.59 o 
   5   1   1      416.64      391.97     20.13 o 
   6   1   1       85.85       87.46      3.16 o 
   7   1   1       46.81       48.11      3.55 o 
   8   1   1        8.88        6.29      1.67 o 
   9   1   1       33.27       33.97      4.56 o 
  -9   2   1        5.27        5.22      1.95 o 
  -8   2   1       22.67       22.59      1.86 o 
  -7   2   1       58.33       55.31      2.28 o 
  -6   2   1        8.74        8.43      1.14 o 
  -5   2   1       13.64       16.09      1.35 o 
  -4   2   1       49.18       45.93      1.92 o 
  -3   2   1     1660.45     1714.42     10.08 o 
  -2   2   1        0.05        0.31      0.19 o 
  -1   2   1      377.20      348.88      2.11 o 
   0   2   1     2346.28     2321.54      7.04 o 
   1   2   1      431.62      402.08      2.06 o 
   2   2   1      171.77      155.19      1.22 o 
   3   2   1      592.99      573.00      4.45 o 
   4   2   1     2959.85     3034.37     50.17 o 
   5   2   1       28.83       31.06      3.19 o 
   6   2   1      228.44      246.31      4.90 o 
   7   2   1       11.36        9.84      1.77 o 
   8   2   1       36.46       31.74      2.23 o 
   9   2   1        3.59        2.18      1.00 o 
  -9   3   1        2.24        2.24      1.28 o 
  -8   3   1        0.31        0.86      0.64 o 
  -7   3   1       43.41       40.68      1.83 o 
  -6   3   1       51.85       51.06      1.95 o 
  -5   3   1      201.81      206.50      3.27 o 
  -4   3   1       35.83       41.48      1.78 o 
  -3   3   1       13.37       12.00      0.85 o 
  -2   3   1      696.69      707.01      5.16 o 
  -1   3   1      119.78      135.09      1.20 o 
   0   3   1      540.15      571.07      3.21 o 
   1   3   1      351.85      368.09      3.74 o 
   2   3   1      527.19      558.45      5.27 o 
   3   3   1       31.70       29.10      1.03 o 
   4   3   1       20.10       19.20      1.97 o 
   5   3   1        5.64        6.08      0.84 o 
   6   3   1      725.15      757.35     10.83 o 
   7   3   1       70.49       77.27      3.58 o 
   8   3   1       62.65       56.30      2.58 o 
   9   3   1       55.04       60.71      5.29 o 
  -8   4   1        4.13        4.82      1.21 o 
  -7   4   1       30.46       27.90      3.11 o 
  -6   4   1        8.39        9.20      1.23 o 
  -5   4   1      223.19      226.83      4.57 o 
  -4   4   1        8.40       11.23      1.16 o 
  -3   4   1       17.34       10.90      1.21 o 
  -2   4   1       59.92       56.20      1.03 o 
  -1   4   1      312.69      332.83      2.53 o 
   0   4   1      236.58      253.26      2.15 o 
   1   4   1      713.63      727.17      7.05 o 
   2   4   1      397.80      403.60      3.42 o 
   3   4   1        2.73        3.66      0.52 o 
   4   4   1        0.23        0.87      0.52 o 
   5   4   1        6.87        8.42      1.35 o 
   6   4   1       26.32       27.33      3.37 o 
   7   4   1       74.26       77.27      2.79 o 
   8   4   1      191.96      200.20      5.02 o 
  -8   5   1        2.71        2.79      1.19 o 
  -7   5   1      134.00      133.36      5.88 o 
  -6   5   1        9.88        6.53      1.36 o 
  -5   5   1        1.02        0.84      0.49 o 
  -4   5   1       17.87       17.52      1.70 o 
  -3   5   1       29.03       24.64      1.49 o 
  -2   5   1        8.35        7.12      0.85 o 
  -1   5   1       43.29       46.19      1.00 o 
   0   5   1      187.28      189.93      3.11 o 
   1   5   1       81.79       87.61      1.64 o 
   2   5   1       29.26       25.44      1.35 o 
   3   5   1      137.64      139.57      2.59 o 
   4   5   1      102.18       93.42      3.03 o 
   5   5   1       76.16       78.18      3.62 o 
   6   5   1       11.44       13.63      1.78 o 
   7   5   1       37.94       30.72      4.09 o 
   8   5   1       15.33        8.84      2.22 o 
  -7   6   1        0.16        1.04      0.76 o 
  -6   6   1        1.25        1.71      0.78 o 
  -5   6   1        4.89        4.53      1.12 o 
  -4   6   1        1.36        1.26      0.73 o 
  -3   6   1       55.43       57.37      2.28 o 
  -2   6   1      165.18      162.69      4.18 o 
  -1   6   1       41.07       33.53      1.31 o 
   0   6   1      222.87      231.66      2.94 o 
   1   6   1        7.27        5.85      0.64 o 
   2   6   1       51.46       45.50      1.91 o 
   3   6   1      254.56      255.94      4.51 o 
   4   6   1       35.04       32.20      3.00 o 
   5   6   1      229.87      240.28      4.95 o 
   6   6   1       49.42       52.20      4.00 o 
   7   6   1        2.96        2.07      0.81 o 
  -6   7   1        0.77        1.22      0.72 o 
  -5   7   1       15.23       11.37      2.80 o 
  -4   7   1       44.07       41.74      4.45 o 
  -3   7   1        9.18        9.40      2.13 o 
  -2   7   1       43.23       52.48      5.15 o 
  -1   7   1       94.14      102.37      3.23 o 
   0   7   1       88.84       85.33      3.32 o 
   1   7   1       14.92       12.73      2.23 o 
   2   7   1      115.45      109.15      2.70 o 
   3   7   1       64.96       58.84      3.08 o 
   4   7   1       37.77       39.60      2.08 o 
   5   7   1       41.28       46.10      3.31 o 
   6   7   1        7.11        4.87      1.31 o 
  -5   8   1       46.66       36.74      5.51 o 
  -4   8   1       25.16       24.64      2.50 o 
  -3   8   1       47.23       49.19      7.17 o 
  -2   8   1       18.78       21.58      3.63 o 
  -1   8   1       95.95      110.13      4.19 o 
   0   8   1        9.36       11.29      3.10 o 
   1   8   1      166.11      169.82      7.10 o 
   2   8   1       55.25       58.13      9.14 o 
   3   8   1        0.16        0.74      0.97 o 
   4   8   1       12.27       10.35      3.38 o 
   5   8   1       11.91        8.60      3.09 o 
  -3   9   1       54.83       50.45      8.77 o 
  -2   9   1        5.56        3.07      2.37 o 
  -1   9   1       50.63       52.33      6.89 o 
   0   9   1        6.32        9.57      2.34 o 
   1   9   1       38.13       38.58      7.63 o 
   2   9   1        6.11        4.41      1.36 o 
   3   9   1        1.09        2.44      1.15 o 
  -9   0   2       29.51       31.89      3.64 o 
  -8   0   2       26.43       28.02      8.02 o 
  -7   0   2        0.86        1.19      0.65 o 
  -6   0   2       60.55       60.39      2.91 o 
  -5   0   2        9.43        6.69      1.14 o 
  -4   0   2      404.61      414.93      8.96 o 
  -3   0   2     1406.89     1326.80      4.62 o 
  -2   0   2       29.33       33.64      1.31 o 
  -1   0   2        7.72       13.23      0.34 o 
   0   0   2     2613.28     2609.54     25.59 o 
   1   0   2     5640.48     5537.89     14.14 o 
   2   0   2      961.38      953.97     11.45 o 
   3   0   2     1217.93     1213.45     18.96 o 
   4   0   2      143.97      139.13      3.80 o 
   5   0   2      163.17      142.14      4.49 o 
   6   0   2        4.91        3.33      1.03 o 
   7   0   2       75.52       76.61      5.85 o 
   8   0   2       54.72       52.41      7.57 o 
   9   0   2       44.21       35.23      6.96 o 
  -9   1   2        0.04        1.14      1.04 o 
  -8   1   2       31.41       31.21      2.74 o 
  -7   1   2       18.25       16.60      2.13 o 
  -6   1   2       87.68       91.60      2.60 o 
  -5   1   2      109.71      103.63      1.91 o 
  -4   1   2      200.51      205.34      2.93 o 
  -3   1   2       32.11       31.95      1.12 o 
  -2   1   2      850.39      807.28      4.35 o 
  -1   1   2     2638.96     2528.61      9.79 o 
   0   1   2      229.55      224.97      1.88 o 
   1   1   2      367.50      357.27      3.70 o 
   2   1   2      504.92      493.47      3.18 o 
   3   1   2      203.70      222.32      2.97 o 
   4   1   2       73.50       86.14      2.39 o 
   5   1   2       36.53       34.54      1.75 o 
   6   1   2       46.68       46.94      2.71 o 
   7   1   2        2.57        2.55      0.90 o 
   8   1   2       39.64       35.12      3.49 o 
   9   1   2       13.33        7.80      2.56 o 
  -9   2   2        0.22        1.51      0.97 o 
  -8   2   2       49.12       49.17      6.62 o 
  -7   2   2       28.97       26.75      2.42 o 
  -6   2   2      119.91      120.32      2.84 o 
  -5   2   2       57.22       55.89      1.54 o 
  -4   2   2       81.20       92.74      1.91 o 
  -3   2   2       27.26       32.28      1.01 o 
  -2   2   2      553.81      551.70      1.73 o 
  -1   2   2      369.52      379.92      2.67 o 
   0   2   2      323.63      322.42      2.22 o 
   1   2   2        9.42        8.75      0.70 o 
   2   2   2        3.20        3.74      0.44 o 
   3   2   2       83.28       81.58      1.79 o 
   4   2   2      463.45      460.46      7.13 o 
   5   2   2      407.89      430.49      5.82 o 
   6   2   2        2.21        3.51      0.61 o 
   7   2   2       32.37       33.73      3.42 o 
   8   2   2       31.40       33.11      2.36 o 
   9   2   2        0.01        1.00      0.79 o 
  -9   3   2       70.55       70.72      5.14 o 
  -8   3   2        0.15        1.05      0.81 o 
  -7   3   2        0.11        0.70      0.47 o 
  -6   3   2        1.91        4.41      0.70 o 
  -5   3   2        4.44        5.38      0.88 o 
  -4   3   2      113.77      105.96      1.92 o 
  -3   3   2      191.22      207.86      2.12 o 
  -2   3   2      233.26      253.78      2.68 o 
  -1   3   2      414.19      379.43      3.49 o 
   0   3   2      392.71      396.09      3.49 o 
   1   3   2       24.87       24.67      0.69 o 
   2   3   2      311.05      312.50      2.94 o 
   3   3   2      147.24      135.18      2.47 o 
   4   3   2      249.80      261.01      4.63 o 
   5   3   2       21.81       22.66      2.72 o 
   6   3   2      762.83      820.59     15.29 o 
   7   3   2      152.69      153.33      4.02 o 
   8   3   2        5.69        5.12      1.03 o 
  -8   4   2       44.14       40.70      2.79 o 
  -7   4   2       37.04       32.09      2.47 o 
  -6   4   2        4.59        4.17      0.80 o 
  -5   4   2        4.17        4.92      1.06 o 
  -4   4   2       29.80       32.83      1.49 o 
  -3   4   2       47.22       47.39      1.50 o 
  -2   4   2       63.38       56.25      1.97 o 
  -1   4   2        3.60        4.61      0.77 o 
   0   4   2      406.40      458.83      3.47 o 
   1   4   2       22.29       22.17      0.96 o 
   2   4   2        0.72        1.87      0.32 o 
   3   4   2       35.49       34.20      1.73 o 
   4   4   2      541.82      569.43      5.87 o 
   5   4   2       56.84       60.73      4.37 o 
   6   4   2       73.30       75.32      4.17 o 
   7   4   2       83.31       81.68      3.42 o 
   8   4   2      346.94      360.03      5.29 o 
  -8   5   2        0.07        0.45      1.00 o 
  -7   5   2      167.82      176.61      6.99 o 
  -6   5   2        0.01        0.60      0.39 o 
  -5   5   2        9.59        6.62      1.17 o 
  -4   5   2        0.38        0.61      0.39 o 
  -3   5   2      112.72       98.16      1.63 o 
  -2   5   2       47.04       53.71      2.79 o 
  -1   5   2        2.66        3.87      0.78 o 
   0   5   2       65.41       67.70      1.32 o 
   1   5   2       33.23       30.91      1.30 o 
   2   5   2      656.84      716.57      8.32 o 
   3   5   2        5.23        4.56      0.89 o 
   4   5   2        1.42        1.22      0.64 o 
   5   5   2       88.17       85.70      3.23 o 
   6   5   2      143.76      140.06      4.49 o 
   7   5   2       48.97       53.60      4.33 o 
  -7   6   2        0.36        0.98      1.17 o 
  -6   6   2        1.00        2.09      0.84 o 
  -5   6   2      276.43      277.53      5.98 o 
  -4   6   2       11.76        8.79      1.95 o 
  -3   6   2       27.15       22.76      3.25 o 
  -2   6   2       58.44       60.21      5.18 o 
  -1   6   2      421.94      418.10     10.59 o 
   0   6   2      139.84      150.39      2.60 o 
   1   6   2      129.33      120.52      2.21 o 
   2   6   2       30.60       29.29      2.21 o 
   3   6   2       48.59       45.21      3.78 o 
   4   6   2      165.95      171.37      3.39 o 
   5   6   2        6.71        5.02      1.17 o 
   6   6   2        0.27        0.53      0.41 o 
   7   6   2        6.88        6.42      2.96 o 
  -6   7   2       54.99       44.37      4.84 o 
  -5   7   2        0.18        0.51      0.56 o 
  -4   7   2       19.40       14.97      2.07 o 
  -3   7   2      528.10      545.17      8.36 o 
  -2   7   2       71.61       65.07      4.06 o 
  -1   7   2      178.27      174.66      3.60 o 
   0   7   2       18.97       16.08      3.00 o 
   1   7   2      254.68      254.84      4.54 o 
   2   7   2       10.07        9.23      1.49 o 
   3   7   2       60.98       55.43      2.39 o 
   4   7   2        4.48        5.51      1.50 o 
   5   7   2        1.48        1.89      0.81 o 
   6   7   2       16.61       10.69      3.23 o 
  -5   8   2       97.10       92.76      3.13 o 
  -4   8   2       77.10       74.90      3.39 o 
  -3   8   2       91.96       97.17      2.97 o 
  -2   8   2       15.98       13.81      2.96 o 
  -1   8   2      194.38      200.98      5.78 o 
   0   8   2       19.83       15.08      3.00 o 
   1   8   2       29.06       27.91      5.38 o 
   2   8   2        1.34        1.45      1.09 o 
   3   8   2       72.88       86.02      8.05 o 
   4   8   2       12.46        9.26      3.62 o 
   5   8   2       10.65        7.89      3.15 o 
  -3   9   2        7.34        4.07      2.35 o 
  -2   9   2       24.53       20.56      5.44 o 
  -1   9   2        7.50        5.45      1.46 o 
   0   9   2        0.17        0.60      0.90 o 
   1   9   2       41.17       44.36      7.66 o 
   2   9   2        2.14        2.23      1.16 o 
   3   9   2       35.26       28.48      8.93 o 
  -9   1   3        8.85        8.20      2.07 o 
  -8   1   3       15.54       18.18      3.32 o 
  -7   1   3       99.20       93.36      6.31 o 
  -6   1   3        0.62        1.12      0.29 o 
  -5   1   3       40.88       36.69      0.90 o 
  -4   1   3       57.01       50.60      0.81 o 
  -3   1   3       11.50       13.02      0.46 o 
  -2   1   3      435.89      408.22      2.34 o 
  -1   1   3      573.96      550.21      3.92 o 
   0   1   3        2.81        5.30      0.41 o 
   1   1   3        3.44        2.41      0.34 o 
   2   1   3       97.00      100.36      1.28 o 
   3   1   3      300.91      299.85      3.71 o 
   4   1   3        0.87        1.35      0.43 o 
   5   1   3      118.12      122.90      3.13 o 
   6   1   3        9.53       10.41      1.98 o 
   7   1   3       16.65       15.98      1.88 o 
   8   1   3       36.99       32.34      4.57 o 
   9   1   3        7.38        4.92      1.54 o 
  -9   2   3       65.77       64.94      4.00 o 
  -8   2   3      102.61      107.32      4.74 o 
  -7   2   3        0.02        0.52      0.52 o 
  -6   2   3        0.60        0.71      0.34 o 
  -5   2   3       59.99       56.71      1.74 o 
  -4   2   3      201.44      197.27      1.97 o 
  -3   2   3       17.88       18.06      0.72 o 
  -2   2   3        0.66        0.36      0.16 o 
  -1   2   3       27.17       23.09      0.56 o 
   0   2   3       46.05       53.57      0.89 o 
   1   2   3      603.29      527.94      5.81 o 
   2   2   3        0.00        0.83      0.38 o 
   3   2   3       12.39       14.32      1.83 o 
   4   2   3       18.08       23.48      2.04 o 
   5   2   3       61.02       61.05      2.27 o 
   6   2   3       99.68      104.96      3.74 o 
   7   2   3      195.86      201.28      4.71 o 
   8   2   3       71.84       75.73      4.52 o 
   9   2   3       32.65       26.33      5.86 o 
  -9   3   3       14.12       12.06      3.28 o 
  -8   3   3      156.77      177.21      5.91 o 
  -7   3   3       18.40       19.38      1.84 o 
  -6   3   3      248.65      262.09      4.38 o 
  -5   3   3       59.25       62.05      2.13 o 
  -4   3   3       61.64       67.53      1.65 o 
  -3   3   3      205.66      209.11      2.32 o 
  -2   3   3       20.74       21.38      0.80 o 
  -1   3   3       12.24       13.02      1.28 o 
   0   3   3        6.43        8.32      0.77 o 
   1   3   3       49.13       40.64      0.96 o 
   2   3   3       69.21       70.04      2.04 o 
   3   3   3       46.18       43.52      2.09 o 
   4   3   3       98.77       97.47      2.48 o 
   5   3   3      123.34      124.78      3.12 o 
   6   3   3       27.74       31.21      3.08 o 
   7   3   3        0.45        0.69      0.66 o 
   8   3   3       40.36       38.68      2.73 o 
  -8   4   3       19.82       18.47      3.78 o 
  -7   4   3      100.64      100.74      3.76 o 
  -6   4   3       68.08       64.75      2.28 o 
  -5   4   3       44.68       47.79      2.44 o 
  -4   4   3        3.15        3.19      0.52 o 
  -3   4   3       28.77       23.90      1.06 o 
  -2   4   3       15.84       19.81      1.45 o 
  -1   4   3      137.62      145.55      2.92 o 
   0   4   3       91.70       80.75      1.20 o 
   1   4   3       24.67       27.47      0.91 o 
   2   4   3      276.15      289.64      4.86 o 
   3   4   3      328.45      319.01      4.56 o 
   4   4   3       30.86       30.81      1.89 o 
   5   4   3       79.80       81.77      3.29 o 
   6   4   3       32.02       28.86      3.37 o 
   7   4   3       35.80       36.37      2.59 o 
   8   4   3        5.45        5.23      1.38 o 
  -8   5   3        4.71        1.54      0.86 o 
  -7   5   3       32.69       36.21      4.94 o 
  -6   5   3      280.46      284.07      6.21 o 
  -5   5   3        0.47        0.45      0.37 o 
  -4   5   3      127.66      110.01      2.65 o 
  -3   5   3        0.88        0.66      0.60 o 
  -2   5   3       12.32        9.58      1.71 o 
  -1   5   3       25.94       29.24      2.18 o 
   0   5   3      131.78      131.89      1.67 o 
   1   5   3      595.82      593.47      6.11 o 
   2   5   3       10.18        7.62      0.99 o 
   3   5   3      408.58      406.70      4.61 o 
   4   5   3      157.27      159.83      3.62 o 
   5   5   3       71.87       71.26      2.36 o 
   6   5   3        2.26        2.51      0.92 o 
   7   5   3       16.87       16.87      2.04 o 
  -7   6   3       30.40       28.64      5.48 o 
  -6   6   3        0.16        0.67      0.50 o 
  -5   6   3      192.92      191.47      5.13 o 
  -4   6   3      273.85      266.81      5.30 o 
  -3   6   3        0.61        0.60      0.54 o 
  -2   6   3       20.01       16.15      2.67 o 
  -1   6   3      125.21      132.27      3.70 o 
   0   6   3        3.02        2.47      0.84 o 
   1   6   3      354.45      360.08      6.25 o 
   2   6   3      114.13      110.30      2.55 o 
   3   6   3       92.46       92.30      2.65 o 
   4   6   3       13.51       14.97      2.25 o 
   5   6   3       78.55       75.41      2.35 o 
   6   6   3       18.12       15.36      2.90 o 
   7   6   3        8.28        7.82      2.35 o 
  -6   7   3       18.46       13.44      4.56 o 
  -5   7   3       18.20       16.46      3.50 o 
  -4   7   3        4.57        6.28      1.41 o 
  -3   7   3       25.73       20.93      2.80 o 
  -2   7   3       65.70       63.08      3.13 o 
  -1   7   3      145.29      153.97      4.11 o 
   0   7   3       11.66       12.37      2.52 o 
   1   7   3        1.68        1.73      0.70 o 
   2   7   3        0.11        0.80      0.62 o 
   3   7   3       27.92       23.46      3.28 o 
   4   7   3        0.08        0.64      0.57 o 
   5   7   3       15.31       13.00      3.44 o 
   6   7   3       74.79       83.65      2.84 o 
  -5   8   3       10.55        7.51      2.23 o 
  -4   8   3       10.36        9.01      2.44 o 
  -3   8   3      181.12      190.06      4.82 o 
  -2   8   3       62.19       63.35      3.23 o 
  -1   8   3      181.94      189.93      6.39 o 
   0   8   3       25.16       24.04      4.66 o 
   1   8   3        0.07        0.58      1.18 o 
   2   8   3       14.19       14.61      2.11 o 
   3   8   3        9.45        8.26      1.71 o 
   4   8   3       30.01       39.64      4.28 o 
  -3   9   3       19.18       13.02      3.93 o 
  -2   9   3        4.85        4.10      2.11 o 
  -1   9   3        6.25        3.66      2.18 o 
   0   9   3        1.16        2.03      1.38 o 
   1   9   3       98.46       99.92      4.05 o 
   2   9   3       18.86       19.18      2.61 o 
  -9   0   4       12.77       13.17      6.49 o 
  -8   0   4       52.76       56.50      4.23 o 
  -7   0   4       24.92       22.16      6.01 o 
  -6   0   4       47.37       39.74      3.90 o 
  -5   0   4      943.08     1003.07     28.68 o 
  -4   0   4      253.65      273.27      6.65 o 
  -3   0   4       62.77       74.97      3.27 o 
  -2   0   4     1358.36     1328.80      7.45 o 
  -1   0   4      340.09      303.33      1.84 o 
   0   0   4      719.73      755.98      7.04 o 
   1   0   4     1295.57     1280.93     31.01 o 
   2   0   4      139.89      119.20      3.25 o 
   3   0   4      125.56      118.69      3.14 o 
   4   0   4      269.10      268.97      6.78 o 
   5   0   4        4.52        5.09      1.00 o 
   6   0   4        8.57        8.47      1.81 o 
   7   0   4       11.58        8.74      2.49 o 
   8   0   4       99.20       87.08      6.78 o 
   9   0   4        1.32        1.49      0.92 o 
  -9   1   4       18.53       12.83      4.08 o 
  -8   1   4       95.75      103.17      4.76 o 
  -7   1   4      122.02      130.95      4.99 o 
  -6   1   4      105.31       96.61      4.94 o 
  -5   1   4        8.92        7.59      1.40 o 
  -4   1   4      178.01      172.72      3.31 o 
  -3   1   4      582.36      607.63      4.94 o 
  -2   1   4      319.68      342.05      2.38 o 
  -1   1   4      152.80      146.53      1.20 o 
   0   1   4      815.45      792.15      2.67 o 
   1   1   4      458.44      422.60      3.12 o 
   2   1   4       37.18       39.07      1.21 o 
   3   1   4        0.46        0.67      0.41 o 
   4   1   4       22.94       20.65      1.70 o 
   5   1   4        1.77        1.89      0.59 o 
   6   1   4      171.54      169.70      4.70 o 
   7   1   4        0.83        1.16      0.55 o 
   8   1   4        3.60        2.13      1.02 o 
  -9   2   4       59.89       61.05      4.41 o 
  -8   2   4       34.34       37.71      5.78 o 
  -7   2   4       67.31       64.26      3.81 o 
  -6   2   4      163.15      168.48      3.40 o 
  -5   2   4        6.19        6.83      0.71 o 
  -4   2   4      104.93      103.73      1.70 o 
  -3   2   4      341.56      340.48      3.48 o 
  -2   2   4       94.75       82.46      1.19 o 
  -1   2   4     1379.00     1477.15      9.36 o 
   0   2   4      527.66      560.99      3.58 o 
   1   2   4      595.85      606.38      7.16 o 
   2   2   4      207.20      195.95      2.75 o 
   3   2   4        0.85        2.23      0.59 o 
   4   2   4       58.98       56.51      2.40 o 
   5   2   4       15.80       19.67      2.16 o 
   6   2   4        1.95        2.41      0.67 o 
   7   2   4       71.40       71.08      4.05 o 
   8   2   4       42.43       42.91      3.23 o 
  -9   3   4       24.41       17.47      5.47 o 
  -8   3   4       71.85       65.55      9.49 o 
  -7   3   4        0.00        0.65      0.77 o 
  -6   3   4      123.81      119.52      2.62 o 
  -5   3   4        5.02        5.10      0.79 o 
  -4   3   4       93.84       92.78      1.66 o 
  -3   3   4        6.22        4.70      0.60 o 
  -2   3   4      334.26      347.74      2.80 o 
  -1   3   4      254.39      248.32      2.34 o 
   0   3   4       78.28       79.29      1.44 o 
   1   3   4       40.77       40.54      1.08 o 
   2   3   4      344.82      370.54      4.80 o 
   3   3   4      241.29      245.40      8.91 o 
   4   3   4       18.16       18.12      2.62 o 
   5   3   4      147.36      141.14      3.94 o 
   6   3   4        0.68        1.21      0.69 o 
   7   3   4      222.02      232.37      4.94 o 
   8   3   4       19.28       13.48      3.11 o 
  -8   4   4       44.83       49.65      8.72 o 
  -7   4   4        8.49        7.08      1.58 o 
  -6   4   4      205.84      210.16      4.27 o 
  -5   4   4       15.96       14.78      1.67 o 
  -4   4   4      764.06      778.10      6.06 o 
  -3   4   4      654.25      678.55     12.55 o 
  -2   4   4      127.93      129.29      3.49 o 
  -1   4   4      235.53      239.16      5.07 o 
   0   4   4      336.24      361.07      3.19 o 
   1   4   4       77.33       80.74      2.02 o 
   2   4   4       26.32       26.35      1.43 o 
   3   4   4      284.89      289.15      4.35 o 
   4   4   4        1.41        2.20      0.84 o 
   5   4   4      477.04      494.30      7.38 o 
   6   4   4       13.92       15.02      2.75 o 
   7   4   4        7.26        6.83      1.20 o 
   8   4   4        0.53        0.85      0.50 o 
  -8   5   4        8.38        5.64      2.15 o 
  -7   5   4       54.18       48.26     10.00 o 
  -6   5   4        5.93        5.45      1.69 o 
  -5   5   4      346.00      357.99      8.20 o 
  -4   5   4      190.05      190.61      4.37 o 
  -3   5   4       63.28       69.93      5.64 o 
  -2   5   4      617.05      632.48      9.20 o 
  -1   5   4      241.76      255.70      5.07 o 
   0   5   4       80.09       81.10      1.22 o 
   1   5   4       13.27       11.16      1.03 o 
   2   5   4        2.73        1.61      0.58 o 
   3   5   4      346.26      351.28      6.60 o 
   4   5   4       28.01       28.99      3.19 o 
   5   5   4        6.20        6.12      1.03 o 
   6   5   4        6.63        5.87      1.37 o 
   7   5   4       53.18       49.26      4.03 o 
  -7   6   4       70.43       48.17     12.89 o 
  -6   6   4        0.15        0.93      0.80 o 
  -5   6   4        2.58        0.81      0.62 o 
  -4   6   4       45.78       41.13      4.51 o 
  -3   6   4      134.56      133.58      3.90 o 
  -2   6   4      143.20      131.73      3.54 o 
  -1   6   4       39.99       39.69      5.19 o 
   0   6   4        3.91        5.99      1.10 o 
   1   6   4      472.68      468.48      8.35 o 
   2   6   4       33.22       29.86      1.63 o 
   3   6   4       28.50       26.61      1.86 o 
   4   6   4       16.74       14.30      2.40 o 
   5   6   4        7.15        5.47      1.09 o 
   6   6   4       22.84       19.35      3.32 o 
  -6   7   4        1.12        1.10      0.81 o 
  -5   7   4        8.72        6.88      1.96 o 
  -4   7   4        7.43        5.92      1.59 o 
  -3   7   4      176.49      166.89      4.18 o 
  -2   7   4      402.68      414.85      8.17 o 
  -1   7   4      306.09      308.54      6.72 o 
   0   7   4      419.46      425.66      8.50 o 
   1   7   4        3.34        2.18      0.66 o 
   2   7   4       41.69       38.06      4.81 o 
   3   7   4       17.91       14.58      2.73 o 
   4   7   4       27.36       30.19      4.28 o 
   5   7   4       15.74       11.01      3.45 o 
  -5   8   4       10.46        5.48      1.97 o 
  -4   8   4       75.93       75.62      2.95 o 
  -3   8   4       52.50       45.12      5.59 o 
  -2   8   4       42.61       35.27      5.73 o 
  -1   8   4       49.13       46.15      5.01 o 
   0   8   4       71.53       73.37      4.42 o 
   1   8   4       23.04       19.44      5.22 o 
   2   8   4        8.80        5.92      2.53 o 
   3   8   4        0.06        1.69      1.49 o 
   4   8   4        6.20        8.41      2.98 o 
  -2   9   4        3.17        3.14      1.66 o 
  -1   9   4        0.37        0.83      1.01 o 
   0   9   4       35.26       37.44      7.61 o 
   1   9   4       67.81       74.76      5.99 o 
   2   9   4      136.17      153.21      4.80 o 
  -9   1   5       90.05       93.99      4.60 o 
  -8   1   5       16.64       17.17      3.16 o 
  -7   1   5       10.64       10.06      2.69 o 
  -6   1   5       23.77       24.08      4.08 o 
  -5   1   5       12.43       11.50      1.69 o 
  -4   1   5       28.60       25.77      0.89 o 
  -3   1   5      640.08      666.55      4.28 o 
  -2   1   5      161.36      191.83      2.09 o 
  -1   1   5      188.26      199.75      1.73 o 
   0   1   5       50.52       40.73      0.82 o 
   1   1   5      161.23      149.54      3.27 o 
   2   1   5      575.97      610.24      5.87 o 
   3   1   5     1029.35      916.02     16.24 o 
   4   1   5        7.70        7.14      1.08 o 
   5   1   5      114.85      108.10      3.89 o 
   6   1   5        6.55        7.29      1.30 o 
   7   1   5        0.47        1.30      0.59 o 
   8   1   5        1.54        1.74      0.82 o 
  -9   2   5       12.07       12.44      3.79 o 
  -8   2   5      243.93      265.59      6.92 o 
  -7   2   5      153.69      157.07      6.61 o 
  -6   2   5      103.28      101.13      3.08 o 
  -5   2   5       25.14       21.52      1.98 o 
  -4   2   5        6.34        6.39      0.65 o 
  -3   2   5        3.59        4.36      0.54 o 
  -2   2   5       92.79       90.69      1.25 o 
  -1   2   5      303.14      344.94      2.96 o 
   0   2   5      975.60     1119.17      8.40 o 
   1   2   5      793.36      824.22      7.84 o 
   2   2   5       73.64       58.17      2.52 o 
   3   2   5       65.43       61.37      1.81 o 
   4   2   5      299.98      299.84      5.08 o 
   5   2   5      202.67      210.48      4.59 o 
   6   2   5        2.70        3.62      0.72 o 
   7   2   5        1.02        1.84      0.64 o 
   8   2   5       54.93       53.10      3.48 o 
  -9   3   5       38.28       30.58      6.23 o 
  -8   3   5        1.20        2.52      1.39 o 
  -7   3   5       51.59       52.73      6.20 o 
  -6   3   5      235.42      248.15      4.97 o 
  -5   3   5      195.79      193.78      3.77 o 
  -4   3   5      161.29      167.00      3.24 o 
  -3   3   5       11.02       12.30      0.89 o 
  -2   3   5      196.30      203.39      2.27 o 
  -1   3   5     1312.50     1409.94     17.08 o 
   0   3   5       86.40       76.07      1.72 o 
   1   3   5      901.20      972.78      8.17 o 
   2   3   5      436.91      447.99      8.19 o 
   3   3   5       40.49       41.17      2.75 o 
   4   3   5        1.47        1.02      0.62 o 
   5   3   5       17.55       21.08      1.84 o 
   6   3   5       15.85       16.33      1.92 o 
   7   3   5      171.07      180.54      4.78 o 
   8   3   5       34.68       26.06      5.96 o 
  -8   4   5        4.93        5.03      2.10 o 
  -7   4   5       17.81       13.95      4.20 o 
  -6   4   5       33.08       29.94      3.40 o 
  -5   4   5       14.61       13.47      1.49 o 
  -4   4   5      186.70      171.39      3.44 o 
  -3   4   5       27.01       27.33      1.50 o 
  -2   4   5      171.14      176.17      3.79 o 
  -1   4   5       99.75       96.46      1.62 o 
   0   4   5       83.30       83.53      1.71 o 
   1   4   5      181.19      176.88      2.96 o 
   2   4   5        2.26        1.93      0.60 o 
   3   4   5       30.56       30.63      2.74 o 
   4   4   5       52.26       54.29      2.54 o 
   5   4   5       47.29       48.22      3.39 o 
   6   4   5      149.33      150.29      4.01 o 
   7   4   5        0.48        1.07      0.66 o 
  -8   5   5        2.94        4.75      1.79 o 
  -7   5   5        0.13        0.12      0.92 o 
  -6   5   5        7.99        6.64      1.94 o 
  -5   5   5       51.28       49.16      2.55 o 
  -4   5   5      128.57      115.43      4.67 o 
  -3   5   5      190.03      193.00      4.79 o 
  -2   5   5      251.43      245.28      5.22 o 
  -1   5   5       84.87       82.80      3.13 o 
   0   5   5        5.09        6.27      0.72 o 
   1   5   5       65.63       63.51      2.17 o 
   2   5   5      200.95      198.83      4.09 o 
   3   5   5      115.69      105.34      2.90 o 
   4   5   5      188.59      198.96      4.25 o 
   5   5   5       41.17       36.08      4.20 o 
   6   5   5        5.57        5.18      1.06 o 
   7   5   5        2.20        2.04      0.85 o 
  -7   6   5       40.60       34.31     14.74 o 
  -6   6   5        0.93        0.78      0.53 o 
  -5   6   5       55.89       50.96      2.90 o 
  -4   6   5       19.60       20.22      2.56 o 
  -3   6   5       16.55       14.89      2.54 o 
  -2   6   5      340.93      341.26      8.75 o 
  -1   6   5        0.29        0.86      0.71 o 
   0   6   5      791.61      817.32     14.09 o 
   1   6   5       21.38       23.56      3.29 o 
   2   6   5      211.46      228.07      3.77 o 
   3   6   5       15.05       15.28      2.20 o 
   4   6   5        0.64        0.94      0.58 o 
   5   6   5        1.74        1.25      0.68 o 
   6   6   5        0.46        1.11      0.62 o 
  -6   7   5        0.77        1.02      1.07 o 
  -5   7   5        1.28        1.37      1.16 o 
  -4   7   5       19.09       16.05      2.93 o 
  -3   7   5        0.55        0.87      0.70 o 
  -2   7   5        6.93        9.08      1.71 o 
  -1   7   5        8.15        6.82      1.50 o 
   0   7   5       25.32       23.14      3.22 o 
   1   7   5        0.61        1.02      0.77 o 
   2   7   5       42.17       41.18      2.61 o 
   3   7   5       37.35       36.17      4.76 o 
   4   7   5        5.20        4.44      1.84 o 
   5   7   5        5.69        4.23      2.12 o 
  -4   8   5       31.43       32.77      3.76 o 
  -3   8   5        0.80        0.59      0.58 o 
  -2   8   5       29.94       24.26      4.77 o 
  -1   8   5        2.21        1.88      0.88 o 
   0   8   5      169.60      171.58      5.24 o 
   1   8   5       11.80        9.62      1.81 o 
   2   8   5      261.29      282.39      6.23 o 
   3   8   5        0.39        1.42      1.48 o 
   4   8   5       87.54       98.32      7.01 o 
  -1   9   5        0.09        0.11      1.05 o 
   0   9   5       20.35       20.34      6.44 o 
   1   9   5        4.85        4.32      1.65 o 
  -9   0   6        1.35        0.78      0.69 o 
  -8   0   6      287.61      312.27     11.29 o 
  -7   0   6       19.08       25.55      5.76 o 
  -6   0   6       12.87       14.39      1.90 o 
  -5   0   6       41.63       50.62      9.36 o 
  -4   0   6     1597.99     1773.39     37.48 o 
  -3   0   6      285.90      300.59      5.87 o 
  -2   0   6      187.09      192.66      2.52 o 
  -1   0   6       19.77       23.15      1.20 o 
   0   0   6      186.13      185.39      2.74 o 
   1   0   6       38.96       37.78      1.78 o 
   2   0   6        0.05        0.63      0.68 o 
   3   0   6      160.95      165.57     11.19 o 
   4   0   6       49.76       40.17      4.55 o 
   5   0   6      798.29      863.07     21.98 o 
   6   0   6       18.80       21.50      4.22 o 
   7   0   6       54.29       56.71      6.60 o 
   8   0   6       61.25       50.00      8.57 o 
  -9   1   6       18.44       11.55      3.68 o 
  -8   1   6       32.31       31.20      5.37 o 
  -7   1   6        2.56        2.75      0.90 o 
  -6   1   6      624.76      679.34     15.69 o 
  -5   1   6       91.52       95.02      3.62 o 
  -4   1   6       34.43       32.99      1.13 o 
  -3   1   6      100.69       97.74      1.44 o 
  -2   1   6      969.77     1059.99      7.50 o 
  -1   1   6       48.00       50.39      0.91 o 
   0   1   6       42.91       45.91      1.13 o 
   1   1   6       11.85       10.49      1.07 o 
   2   1   6        7.59        7.69      0.85 o 
   3   1   6      253.22      260.70      4.75 o 
   4   1   6       10.78       12.58      1.97 o 
   5   1   6        1.48        1.97      0.69 o 
   6   1   6       51.73       46.42      4.14 o 
   7   1   6      179.93      180.41      4.93 o 
   8   1   6        5.83        4.57      1.43 o 
  -9   2   6       24.25       17.56      6.05 o 
  -8   2   6      108.36      118.11      4.75 o 
  -7   2   6       30.35       27.85      4.48 o 
  -6   2   6       27.04       26.65      2.47 o 
  -5   2   6       31.70       25.95      3.75 o 
  -4   2   6      307.78      306.11      3.33 o 
  -3   2   6        3.52        5.38      0.38 o 
  -2   2   6        1.52        2.45      0.35 o 
  -1   2   6      363.75      366.42      3.10 o 
   0   2   6      569.10      592.16      5.44 o 
   1   2   6      533.30      568.14      5.66 o 
   2   2   6       18.27       22.48      2.48 o 
   3   2   6      118.28      121.14      2.50 o 
   4   2   6        0.31        0.63      0.51 o 
   5   2   6        1.32        2.85      2.33 o 
   6   2   6       24.06       25.81      2.63 o 
   7   2   6       27.83       23.36      3.89 o 
   8   2   6       27.11       25.88      2.79 o 
  -8   3   6       17.07       14.43      4.49 o 
  -7   3   6      150.57      157.50      5.39 o 
  -6   3   6        3.60        3.37      0.73 o 
  -5   3   6      384.95      380.19      6.26 o 
  -4   3   6        0.02        0.45      0.22 o 
  -3   3   6       43.43       38.93      1.71 o 
  -2   3   6      133.31      126.93      2.27 o 
  -1   3   6      221.37      223.30      3.51 o 
   0   3   6       11.59       11.12      1.45 o 
   1   3   6       14.59       14.79      1.68 o 
   2   3   6      215.96      215.91      3.64 o 
   3   3   6        2.55        3.44      0.67 o 
   4   3   6       51.79       52.42      3.39 o 
   5   3   6        0.11        0.89      0.50 o 
   6   3   6      159.94      175.07      5.25 o 
   7   3   6        5.78        6.35      1.61 o 
  -8   4   6        4.55        3.44      2.18 o 
  -7   4   6      141.51      153.81     20.27 o 
  -6   4   6       13.57       11.95      2.45 o 
  -5   4   6      148.11      154.54      4.08 o 
  -4   4   6       40.68       35.46      2.24 o 
  -3   4   6      902.58      870.62      9.75 o 
  -2   4   6       48.59       43.81      1.19 o 
  -1   4   6       34.91       39.57      1.32 o 
   0   4   6       56.59       53.40      1.45 o 
   1   4   6       35.10       37.23      1.48 o 
   2   4   6      210.18      207.26      5.97 o 
   3   4   6      143.28      152.29      3.83 o 
   4   4   6      479.36      501.91      7.89 o 
   5   4   6        0.00        0.62      0.69 o 
   6   4   6       32.58       28.32      4.19 o 
   7   4   6        5.45        4.80      1.22 o 
  -7   5   6        7.02        7.44      2.69 o 
  -6   5   6       19.37       15.88      3.74 o 
  -5   5   6      193.85      197.02      6.76 o 
  -4   5   6        0.84        1.38      0.60 o 
  -3   5   6       25.53       28.28      3.60 o 
  -2   5   6       85.29       82.82      3.17 o 
  -1   5   6      165.61      152.13      3.47 o 
   0   5   6      268.88      273.72      3.41 o 
   1   5   6        5.39        7.10      1.30 o 
   2   5   6      224.41      219.31      4.77 o 
   3   5   6       35.56       38.36      3.64 o 
   4   5   6        1.09        1.41      0.73 o 
   5   5   6      126.27      131.92      3.83 o 
   6   5   6        2.12        1.33      0.77 o 
  -7   6   6       37.84       29.74     13.83 o 
  -6   6   6       32.59       30.64      2.64 o 
  -5   6   6        7.48        7.71      2.14 o 
  -4   6   6        0.82        1.19      0.69 o 
  -3   6   6        3.19        2.55      0.90 o 
  -2   6   6        5.37        6.45      1.47 o 
  -1   6   6      117.01      117.92      3.51 o 
   0   6   6        9.39        9.98      1.60 o 
   1   6   6       73.33       71.68      2.90 o 
   2   6   6        2.32        2.33      0.69 o 
   3   6   6       19.31       21.89      1.71 o 
   4   6   6       20.74       21.12      1.87 o 
   5   6   6        0.08        0.78      0.67 o 
   6   6   6       62.00       68.80      7.75 o 
  -5   7   6        3.22        2.53      1.13 o 
  -4   7   6       56.52       60.56      5.76 o 
  -3   7   6        1.98        2.48      0.93 o 
  -2   7   6       26.88       24.67      3.67 o 
  -1   7   6        0.06        0.86      0.91 o 
   0   7   6       89.07      100.40      3.34 o 
   1   7   6      142.23      163.36      4.28 o 
   2   7   6      263.95      295.27      5.24 o 
   3   7   6      150.19      164.04      4.72 o 
   4   7   6       75.69       79.52      4.02 o 
   5   7   6        0.11        0.90      0.76 o 
  -4   8   6        0.60        0.72      0.63 o 
  -3   8   6        1.08        1.39      0.80 o 
  -2   8   6        0.01        0.58      0.66 o 
  -1   8   6       21.23       18.50      3.40 o 
   0   8   6       11.86       12.23      2.37 o 
   1   8   6       41.91       43.02      2.80 o 
   2   8   6       13.49       11.46      2.68 o 
   3   8   6       36.69       32.51      6.71 o 
  -9   1   7        2.46        1.34      0.91 o 
  -8   1   7       39.70       35.86      6.86 o 
  -7   1   7       12.17       12.42      3.68 o 
  -6   1   7       21.92       23.99      5.27 o 
  -5   1   7       17.14       18.43      4.13 o 
  -4   1   7       10.29        9.92      0.89 o 
  -3   1   7      112.22      115.37      1.85 o 
  -2   1   7      137.34      137.76      1.81 o 
  -1   1   7      562.28      589.83      5.76 o 
   0   1   7        6.60        4.65      0.90 o 
   1   1   7        2.60        2.27      0.51 o 
   2   1   7       19.88       22.82      3.01 o 
   3   1   7      113.60      113.87      3.71 o 
   4   1   7        0.29        1.00      0.51 o 
   5   1   7       78.19       80.25      3.52 o 
   6   1   7        3.97        4.01      0.97 o 
   7   1   7       57.69       56.20      4.87 o 
   8   1   7       32.40       27.85      5.58 o 
  -8   2   7       84.41       82.47      4.70 o 
  -7   2   7       29.31       29.07      5.01 o 
  -6   2   7      108.20      106.65      5.11 o 
  -5   2   7       49.68       47.37      1.88 o 
  -4   2   7       69.38       67.02      1.27 o 
  -3   2   7      275.61      261.77      3.33 o 
  -2   2   7        2.04        1.39      0.32 o 
  -1   2   7       14.31       17.40      1.44 o 
   0   2   7      474.43      498.49      7.91 o 
   1   2   7      453.64      476.84      7.43 o 
   2   2   7       65.71       58.19      3.01 o 
   3   2   7       55.69       57.78      2.37 o 
   4   2   7       14.43       16.42      1.70 o 
   5   2   7        2.22        2.22      0.69 o 
   6   2   7       48.19       53.04      3.31 o 
   7   2   7       19.84       17.86      2.19 o 
  -8   3   7       14.18       11.38      4.16 o 
  -7   3   7       44.28       36.60      5.94 o 
  -6   3   7       49.30       52.72      6.77 o 
  -5   3   7       13.82       12.88      1.17 o 
  -4   3   7       41.72       38.42      1.62 o 
  -3   3   7        1.32        0.38      0.20 o 
  -2   3   7      234.85      230.45      5.50 o 
  -1   3   7      190.75      192.99      3.34 o 
   0   3   7      106.79       98.68      2.72 o 
   1   3   7       66.56       73.31      1.90 o 
   2   3   7      308.43      322.16      4.59 o 
   3   3   7        0.25        1.66      0.78 o 
   4   3   7      182.65      176.04      4.80 o 
   5   3   7        2.97        2.73      0.89 o 
   6   3   7       19.74       17.73      2.81 o 
   7   3   7        8.03        6.66      1.72 o 
  -8   4   7       27.21       24.57      8.95 o 
  -7   4   7        0.34        0.73      1.12 o 
  -5   4   7       19.99       17.64      2.25 o 
  -4   4   7       66.66       61.91      2.14 o 
  -3   4   7       32.77       27.90      2.15 o 
  -2   4   7      230.88      230.05      2.80 o 
  -1   4   7       54.64       53.53      1.97 o 
   0   4   7      125.58      140.51      2.74 o 
   1   4   7       26.50       25.29      1.38 o 
   2   4   7      144.54      142.81      3.56 o 
   3   4   7       22.20       23.75      3.41 o 
   4   4   7       33.89       35.36      3.90 o 
   5   4   7       10.36        9.69      1.81 o 
   6   4   7        2.66        2.47      0.76 o 
   7   4   7       13.68       10.50      2.70 o 
  -7   5   7        0.12        0.84      0.70 o 
  -6   5   7       14.93       14.73      3.53 o 
  -5   5   7       66.41       64.93      3.82 o 
  -4   5   7       86.58       85.55      3.59 o 
  -3   5   7      177.12      172.91      5.45 o 
  -2   5   7        0.60        0.80      0.69 o 
  -1   5   7      465.82      464.07      9.54 o 
   0   5   7      183.76      185.73      4.30 o 
   1   5   7        2.36        1.78      0.55 o 
   2   5   7       10.48       14.64      2.69 o 
   3   5   7       14.95       13.05      2.27 o 
   4   5   7        1.13        2.11      0.79 o 
   5   5   7        0.19        0.91      0.70 o 
   6   5   7      139.21      151.24      4.40 o 
  -6   6   7       27.50       21.75      8.33 o 
  -5   6   7       23.04       21.89      5.06 o 
  -4   6   7      108.69      102.41      3.46 o 
  -3   6   7      278.52      282.63      6.64 o 
  -2   6   7       78.33       79.94      3.37 o 
  -1   6   7       95.57       99.98      6.83 o 
   0   6   7       20.46       20.33      2.59 o 
   1   6   7      299.86      301.42      6.91 o 
   2   6   7        0.48        1.35      0.93 o 
   3   6   7       10.26       12.05      2.11 o 
   4   6   7       58.96       60.87      7.53 o 
   5   6   7       46.06       45.70      6.13 o 
  -5   7   7      133.46      144.96      4.79 o 
  -4   7   7        4.14        3.02      0.75 o 
  -3   7   7        2.38        2.54      0.86 o 
  -2   7   7       66.85       70.13      6.14 o 
  -1   7   7      100.73       95.85      3.69 o 
   0   7   7        6.46        5.75      1.36 o 
   1   7   7       31.91       27.68      2.34 o 
   2   7   7        1.58        1.63      1.10 o 
   3   7   7       10.14        5.66      1.32 o 
   4   7   7        0.59        0.29      0.64 o 
  -3   8   7       35.29       21.11      5.85 o 
  -2   8   7        3.31        2.62      1.19 o 
  -1   8   7        1.04        1.55      0.92 o 
   0   8   7       12.14        9.95      2.55 o 
   1   8   7        7.85       11.00      2.00 o 
   2   8   7        1.59        1.75      1.14 o 
  -8   0   8        0.22        1.04      1.12 o 
  -7   0   8      190.85      200.86      9.14 o 
  -6   0   8       27.26       33.07      9.47 o 
  -5   0   8        0.87        0.76      0.86 o 
  -4   0   8       34.06       28.35      4.81 o 
  -3   0   8       48.49       59.84      1.59 o 
  -2   0   8      171.92      171.49      3.66 o 
  -1   0   8     1256.05     1266.44     21.73 o 
   0   0   8      274.99      301.40      7.51 o 
   1   0   8      598.30      571.66     17.73 o 
   2   0   8       64.97       67.64      2.52 o 
   3   0   8       64.31       74.73      2.97 o 
   4   0   8        8.63       13.16      1.84 o 
   5   0   8      122.21      127.75      7.16 o 
   6   0   8       21.59       15.83      2.38 o 
   7   0   8       25.12       21.34      5.20 o 
  -8   1   8       78.98       90.11      6.65 o 
  -7   1   8       64.25       75.89      9.85 o 
  -6   1   8        0.99        0.95      0.84 o 
  -5   1   8       18.20       16.86      3.10 o 
  -4   1   8        4.55        4.09      0.88 o 
  -3   1   8      246.26      235.09      3.24 o 
  -2   1   8      104.21      116.43      2.28 o 
  -1   1   8       61.56       49.35      1.60 o 
   0   1   8        1.24        2.97      0.58 o 
   1   1   8      333.67      363.07      5.00 o 
   2   1   8       58.16       57.28      2.06 o 
   3   1   8      163.23      152.51      3.11 o 
   4   1   8       10.09        8.68      1.45 o 
   5   1   8        0.04        0.72      0.57 o 
   6   1   8        7.51        7.12      1.31 o 
   7   1   8        3.04        2.80      0.86 o 
  -8   2   8       60.66       66.49      4.41 o 
  -7   2   8       20.48       19.60      3.68 o 
  -6   2   8       24.99       25.74      4.04 o 
  -5   2   8      427.64      453.77     10.11 o 
  -4   2   8      282.35      297.06      5.10 o 
  -3   2   8      183.50      173.89      2.86 o 
  -2   2   8      109.33      112.26      2.39 o 
  -1   2   8       17.23       17.97      2.08 o 
   0   2   8       38.15       39.16      1.71 o 
   1   2   8       21.41       28.79      3.77 o 
   2   2   8       84.31       80.79      2.22 o 
   3   2   8        4.78        5.27      0.92 o 
   4   2   8       65.04       56.09      2.38 o 
   5   2   8        4.31        5.79      1.07 o 
   6   2   8       38.45       37.93      3.98 o 
   7   2   8        3.10        2.18      0.66 o 
  -8   3   8        1.17        0.90      1.07 o 
  -7   3   8       56.02       58.49      5.31 o 
  -6   3   8      572.27      604.78      9.94 o 
  -5   3   8        3.03        3.40      0.89 o 
  -4   3   8      332.90      309.02      5.08 o 
  -3   3   8       91.81       88.84      2.06 o 
  -2   3   8      144.83      153.43      2.53 o 
  -1   3   8        0.39        1.58      0.60 o 
   0   3   8       46.62       43.76      2.02 o 
   1   3   8       62.23       57.43      1.87 o 
   2   3   8      224.22      204.75      4.43 o 
   3   3   8      244.30      245.59      4.87 o 
   4   3   8       38.59       38.26      2.41 o 
   5   3   8       10.45        8.80      2.17 o 
   6   3   8       39.26       36.87      3.61 o 
   7   3   8        6.95        5.42      1.36 o 
  -7   4   8       45.58       46.74      9.98 o 
  -6   4   8       78.68       81.43      5.17 o 
  -5   4   8        0.88        0.78      0.93 o 
  -4   4   8      337.40      326.87      4.72 o 
  -3   4   8       33.66       32.99      1.52 o 
  -2   4   8        4.82        3.99      0.79 o 
  -1   4   8        6.89        5.96      1.07 o 
   0   4   8      433.92      427.39      7.30 o 
   1   4   8      168.14      161.44      4.06 o 
   2   4   8       12.62       14.90      2.18 o 
   3   4   8        5.82        4.41      1.13 o 
   4   4   8      146.34      150.68      3.75 o 
   5   4   8       70.19       68.28      4.36 o 
   6   4   8        1.72        1.22      0.76 o 
  -7   5   8        2.91        1.95      1.15 o 
  -6   5   8       19.57       18.48      4.58 o 
  -5   5   8        2.11        2.42      0.82 o 
  -4   5   8       11.55        8.58      1.92 o 
  -3   5   8       47.20       44.44      3.91 o 
  -2   5   8      591.48      585.94      8.36 o 
  -1   5   8      104.09       97.36      3.64 o 
   0   5   8       22.95       22.03      3.08 o 
   1   5   8        0.12        1.49      0.64 o 
   2   5   8      187.81      199.72      4.44 o 
   3   5   8       15.81       13.01      1.98 o 
   4   5   8        2.84        1.60      0.80 o 
   5   5   8        4.51        5.34      1.27 o 
  -6   6   8        3.29        3.64      2.43 o 
  -5   6   8       40.63       29.03      5.13 o 
  -4   6   8       69.66       67.45      5.22 o 
  -3   6   8        6.48        4.92      1.28 o 
  -2   6   8        0.39        1.60      0.84 o 
  -1   6   8        0.00        1.47      0.86 o 
   0   6   8      202.40      205.08      5.05 o 
   1   6   8       14.89       17.68      3.05 o 
   2   6   8       35.60       39.05      4.95 o 
   3   6   8        2.40        2.54      1.00 o 
   4   6   8       71.53       79.82      4.43 o 
   5   6   8       31.55       29.13      5.74 o 
  -5   7   8       14.06        8.47      3.10 o 
  -4   7   8        0.95        1.58      1.00 o 
  -3   7   8        1.80        1.48      0.82 o 
  -2   7   8        0.96        1.76      0.97 o 
  -1   7   8       64.11       80.66      5.39 o 
   0   7   8        2.67        2.40      1.21 o 
   1   7   8        6.76        8.61      1.51 o 
   2   7   8       79.17       88.10      3.73 o 
   3   7   8      158.13      172.46      4.54 o 
  -2   8   8        0.07        0.53      0.63 o 
  -1   8   8        2.72        2.44      0.87 o 
   0   8   8        0.63        1.18      0.88 o 
   1   8   8      134.59      151.69      4.32 o 
  -8   1   9        0.25        0.74      0.71 o 
  -7   1   9      132.23      146.48      5.55 o 
  -6   1   9        0.74        1.62      1.45 o 
  -5   1   9      174.50      168.40      6.05 o 
  -4   1   9      121.55      121.37      3.31 o 
  -3   1   9       98.92      104.16      1.89 o 
  -2   1   9      862.26      889.94     23.91 o 
  -1   1   9        2.20        4.32      0.88 o 
   0   1   9      358.40      367.60      7.11 o 
   1   1   9      105.90      104.06      2.36 o 
   2   1   9       59.12       60.58      1.80 o 
   3   1   9       72.34       70.11      3.10 o 
   4   1   9      116.71      113.99      3.98 o 
   5   1   9       85.09       91.70      3.90 o 
   6   1   9        9.63        7.55      1.27 o 
   7   1   9       63.10       54.18      6.23 o 
  -8   2   9       22.85       16.69      5.17 o 
  -7   2   9        3.03        2.63      1.07 o 
  -6   2   9       77.52       78.68      4.09 o 
  -5   2   9       60.84       55.67      2.52 o 
  -4   2   9      433.44      402.65      7.24 o 
  -3   2   9      228.61      210.83      4.30 o 
  -2   2   9       42.54       39.99      1.70 o 
  -1   2   9        0.08        0.95      0.46 o 
   0   2   9      176.74      172.85      3.16 o 
   1   2   9       24.54       23.98      2.05 o 
   2   2   9        9.96        9.89      1.18 o 
   3   2   9      377.16      386.33      6.88 o 
   4   2   9        0.13        0.86      0.70 o 
   5   2   9      220.49      221.52      4.49 o 
   6   2   9       31.11       28.70      4.92 o 
  -7   3   9        0.62        0.42      1.42 o 
  -6   3   9       81.82       74.06      4.20 o 
  -5   3   9        0.94        0.87      0.86 o 
  -4   3   9       12.24       11.35      2.08 o 
  -3   3   9      228.62      214.19      3.98 o 
  -2   3   9       19.60       13.01      1.98 o 
  -1   3   9      336.81      303.26     16.89 o 
   0   3   9      215.04      219.93      4.60 o 
   1   3   9      141.81      133.68      3.37 o 
   2   3   9      201.56      191.36      4.62 o 
   3   3   9      115.24      101.04      4.62 o 
   4   3   9        0.02        0.53      0.46 o 
   5   3   9      101.47      101.59      3.78 o 
   6   3   9        1.90        1.21      0.84 o 
  -7   4   9       49.66       53.37     15.91 o 
  -6   4   9       34.17       33.41      5.29 o 
  -5   4   9        4.82        7.02      2.49 o 
  -4   4   9       31.96       29.67      3.90 o 
  -3   4   9        5.50        7.90      1.21 o 
  -2   4   9      238.55      237.77      4.61 o 
  -1   4   9      536.92      538.22      8.25 o 
   0   4   9       50.91       42.29      2.31 o 
   1   4   9      344.11      315.36      6.00 o 
   2   4   9       69.10       69.16      2.67 o 
   3   4   9        6.88        6.59      1.32 o 
   4   4   9       13.41       12.76      1.77 o 
   5   4   9        3.35        4.15      1.04 o 
   6   4   9        0.81        1.23      0.80 o 
  -6   5   9        4.08        5.22      2.51 o 
  -5   5   9       96.69      110.04     14.78 o 
  -4   5   9       66.82       71.75      4.02 o 
  -3   5   9       63.78       61.73      3.07 o 
  -2   5   9       11.76        9.31      1.72 o 
  -1   5   9       44.99       36.22      4.75 o 
   0   5   9      117.69      119.60      3.55 o 
   1   5   9       84.16       84.98      3.53 o 
   2   5   9        4.30        4.81      1.00 o 
   3   5   9        0.37        0.71      0.62 o 
   4   5   9       20.35       17.25      3.06 o 
   5   5   9        6.18        4.12      1.04 o 
  -5   6   9       45.78       36.63     11.41 o 
  -4   6   9        2.57        2.55      1.21 o 
  -3   6   9      175.95      169.62      5.26 o 
  -2   6   9       20.60       23.48      2.34 o 
  -1   6   9        1.86        2.04      0.88 o 
   0   6   9       90.92       93.88      3.57 o 
   1   6   9       39.44       46.93      2.97 o 
   2   6   9       71.74       68.08      8.21 o 
   3   6   9       52.16       51.75      3.78 o 
   4   6   9        1.70        1.50      0.84 o 
  -4   7   9       13.86       11.33      3.56 o 
  -3   7   9        0.82        1.39      1.20 o 
  -2   7   9        3.48        2.45      1.02 o 
  -1   7   9        1.89        0.80      0.60 o 
   0   7   9       12.40       11.45      3.02 o 
   1   7   9        3.50        3.60      1.19 o 
   2   7   9       34.18       24.95      4.68 o 
  -8   0  10        3.16        4.89      2.79 o 
  -7   0  10      287.68      315.47     12.04 o 
  -6   0  10      264.12      278.24     11.80 o 
  -5   0  10      118.28      118.75      6.40 o 
  -4   0  10       10.18       13.61      3.53 o 
  -3   0  10        4.33        3.25      1.22 o 
  -2   0  10       38.95       34.01      3.88 o 
  -1   0  10        0.85        1.37      0.79 o 
   0   0  10     2500.14     2565.50     32.82 o 
   1   0  10      228.16      220.71      6.67 o 
   2   0  10      504.16      509.79     11.58 o 
   3   0  10        0.18        0.79      0.87 o 
   4   0  10      124.47      124.52      5.58 o 
   5   0  10       67.36       70.54      5.93 o 
   6   0  10       40.13       47.11      5.85 o 
  -8   1  10      110.49      122.85      6.14 o 
  -7   1  10        1.65        1.69      1.11 o 
  -6   1  10        0.00        0.96      0.68 o 
  -5   1  10       97.91       94.79      3.82 o 
  -4   1  10       65.74       65.18      3.92 o 
  -3   1  10       34.00       34.16      2.09 o 
  -2   1  10      378.35      353.47      6.29 o 
  -1   1  10      119.75      115.55      3.38 o 
   0   1  10       68.82       68.99      2.33 o 
   1   1  10        3.37        3.50      0.76 o 
   2   1  10      738.10      748.89     11.18 o 
   3   1  10       94.68       96.38      3.44 o 
   4   1  10       11.77       11.40      1.70 o 
   5   1  10       50.59       50.15      4.84 o 
   6   1  10       91.13       94.39      3.20 o 
  -7   2  10       14.52       12.82      3.19 o 
  -6   2  10       18.55       17.99      3.86 o 
  -5   2  10       20.17       16.19      3.26 o 
  -4   2  10      330.33      308.67     13.04 o 
  -3   2  10        3.97        1.87      0.47 o 
  -2   2  10      446.07      462.21      8.12 o 
  -1   2  10        9.97       12.77      1.37 o 
   0   2  10        0.07        1.18      0.64 o 
   1   2  10       36.65       37.84      1.92 o 
   2   2  10      125.06      129.17      3.28 o 
   3   2  10       35.37       33.11      2.67 o 
   4   2  10      421.09      441.82      8.08 o 
   5   2  10      102.16       92.66      4.02 o 
   6   2  10        5.04        3.96      0.97 o 
  -7   3  10        4.59        4.11      1.93 o 
  -6   3  10      242.03      250.12     11.61 o 
  -5   3  10      169.94      171.19      5.83 o 
  -4   3  10      150.02      143.85      4.05 o 
  -3   3  10      119.95       99.63      2.43 o 
  -2   3  10       12.58       12.37      1.42 o 
  -1   3  10       39.84       29.29      2.60 o 
   0   3  10        3.98        3.75      0.85 o 
   1   3  10      107.30      101.18      2.98 o 
   2   3  10        0.62        1.39      0.71 o 
   3   3  10       72.88       63.44      2.85 o 
   4   3  10       61.39       58.31      4.25 o 
   5   3  10       24.04       21.55      3.85 o 
  -6   4  10       33.44       33.41      8.72 o 
  -5   4  10        4.65        4.13      1.62 o 
  -4   4  10       39.51       34.74      3.08 o 
  -3   4  10       88.58       80.42      3.24 o 
  -2   4  10        2.24        2.47      0.75 o 
  -1   4  10       23.30       22.98      2.66 o 
   0   4  10       28.22       29.59      2.12 o 
   1   4  10        3.53        5.57      1.10 o 
   2   4  10        9.60       12.14      2.14 o 
   3   4  10        7.33        8.24      1.80 o 
   4   4  10        6.20        3.72      0.99 o 
   5   4  10       15.20       15.65      3.29 o 
  -6   5  10       58.14       59.60     15.83 o 
  -5   5  10       10.26        6.24      2.54 o 
  -4   5  10        7.64        5.16      1.95 o 
  -3   5  10        9.44        7.03      1.50 o 
  -2   5  10       75.06       80.36      3.10 o 
  -1   5  10      113.68      102.49      5.93 o 
   0   5  10        1.23        2.92      1.05 o 
   1   5  10      190.86      199.31      4.93 o 
   2   5  10        6.64        8.37      1.71 o 
   3   5  10      126.89      141.25      3.70 o 
   4   5  10       14.14       10.64      2.72 o 
  -5   6  10        5.71        5.96      3.05 o 
  -4   6  10       72.08       85.84      6.00 o 
  -3   6  10        3.61        1.09      0.80 o 
  -2   6  10        0.55        0.40      0.59 o 
  -1   6  10       11.23       10.42      2.84 o 
   0   6  10       54.92       61.52      3.80 o 
   1   6  10        0.06        1.16      0.97 o 
   2   6  10       12.44       10.86      3.05 o 
   3   6  10       34.18       25.48      5.68 o 
  -3   7  10       27.60       27.69      5.55 o 
  -2   7  10       55.05       60.10      5.96 o 
  -1   7  10       38.44       42.61      4.37 o 
   0   7  10        1.53        1.82      0.76 o 
   1   7  10        9.80       10.62      2.26 o 
  -7   1  11        8.72        8.07      3.26 o 
  -6   1  11       22.99       25.50      5.51 o 
  -5   1  11      163.96      164.94      6.50 o 
  -4   1  11      110.94      105.26      4.38 o 
  -3   1  11       12.54       10.02      1.49 o 
  -2   1  11      237.20      247.61      4.63 o 
  -1   1  11      207.16      215.21      4.92 o 
   0   1  11       33.90       34.07      3.37 o 
   1   1  11       83.15       83.53      2.96 o 
   2   1  11      201.80      208.42      4.72 o 
   3   1  11       42.41       43.41      2.81 o 
   4   1  11      111.27      114.06      3.04 o 
   5   1  11       31.04       27.41      2.69 o 
  -7   2  11       43.03       39.06      3.17 o 
  -6   2  11       68.26       69.61      9.43 o 
  -5   2  11        1.55        1.23      0.67 o 
  -4   2  11      165.32      184.57      5.83 o 
  -3   2  11      619.35      608.22     11.21 o 
  -2   2  11       93.51       82.45      2.77 o 
  -1   2  11      158.32      155.03      3.48 o 
   0   2  11       16.85       23.52      1.90 o 
   1   2  11       19.16       22.20      3.34 o 
   2   2  11        9.52        9.37      1.19 o 
   3   2  11        0.09        0.73      0.52 o 
   4   2  11      164.66      160.53      4.27 o 
   5   2  11        3.26        2.64      0.86 o 
  -6   3  11       63.34       67.24      8.13 o 
  -5   3  11      134.82      129.55     18.25 o 
  -4   3  11       48.08       49.32      7.57 o 
  -3   3  11       22.60       24.24      3.80 o 
  -2   3  11       13.46       21.97      1.66 o 
  -1   3  11      199.53      187.29      4.20 o 
   0   3  11      254.82      246.52      5.16 o 
   1   3  11       12.45       14.34      2.66 o 
   2   3  11       11.84       17.59      1.85 o 
   3   3  11       31.46       26.53      4.08 o 
   4   3  11        1.34        1.50      0.69 o 
   5   3  11       22.60       21.20      4.17 o 
  -6   4  11       12.37       14.28      6.99 o 
  -5   4  11       63.41       61.22     13.76 o 
  -4   4  11       10.04       18.48      4.25 o 
  -3   4  11        0.83        0.78      0.77 o 
  -2   4  11       75.08       74.64      3.68 o 
  -1   4  11        8.67        5.49      1.21 o 
   0   4  11        0.76        3.00      0.94 o 
   1   4  11      159.42      153.41      3.51 o 
   2   4  11      143.71      128.74      5.05 o 
   3   4  11       26.89       26.52      3.55 o 
   4   4  11       23.90       22.45      3.85 o 
  -5   5  11       15.91       15.29      6.65 o 
  -4   5  11        8.59       10.71      3.57 o 
  -3   5  11       10.70       12.16      2.74 o 
  -2   5  11        0.35        2.33      0.84 o 
  -1   5  11        1.03        1.96      0.89 o 
   0   5  11       40.37       33.52      6.00 o 
   1   5  11       10.44        9.78      1.95 o 
   2   5  11        4.47        5.07      1.39 o 
   3   5  11       33.29       30.98      5.07 o 
  -4   6  11       20.29       20.55      7.72 o 
  -3   6  11        9.53        6.66      2.86 o 
  -2   6  11        8.75        6.88      1.76 o 
  -1   6  11        1.74        1.74      0.81 o 
   0   6  11        2.77        3.67      1.15 o 
   1   6  11        8.41        8.38      2.18 o 
   2   6  11        7.78        8.01      1.84 o 
  -7   0  12        6.09        7.35      4.05 o 
  -6   0  12        3.43        4.72      2.18 o 
  -5   0  12       17.99       23.65      6.76 o 
  -4   0  12       74.35       82.00     12.44 o 
  -2   0  12       36.18       29.48      5.24 o 
  -1   0  12        1.31        0.48      0.67 o 
   0   0  12      271.76      259.99      7.50 o 
   1   0  12      730.97      610.19     10.93 o 
   2   0  12        3.31        5.65      1.54 o 
   3   0  12      178.01      178.63      5.61 o 
   4   0  12       36.99       29.65      5.60 o 
   5   0  12       13.57       10.86      3.66 o 
  -7   1  12        4.97        5.10      1.71 o 
  -6   1  12        5.44        4.03      1.54 o 
  -5   1  12       15.33       10.94      3.25 o 
  -4   1  12        0.62        1.38      0.79 o 
  -3   1  12        0.68        1.79      0.75 o 
  -2   1  12       88.23       83.80      2.91 o 
  -1   1  12      304.92      296.76      6.34 o 
   0   1  12       26.90       30.13      2.56 o 
   1   1  12       39.01       37.05      4.17 o 
   2   1  12      163.62      166.32      4.19 o 
   3   1  12      191.86      193.36      4.32 o 
   4   1  12        0.54        0.71      0.65 o 
   5   1  12       34.99       27.21      5.25 o 
  -6   2  12       17.62       10.28      3.07 o 
  -5   2  12        3.18        1.10      0.83 o 
  -4   2  12        0.39        0.71      0.78 o 
  -3   2  12        8.64        6.52      1.34 o 
  -2   2  12        1.51        0.87      0.53 o 
  -1   2  12       16.24       13.28      2.17 o 
   0   2  12       34.90       34.39      2.30 o 
   1   2  12       15.15       13.14      2.49 o 
   2   2  12        1.83        2.07      0.69 o 
   3   2  12        2.03        1.41      0.65 o 
   4   2  12      100.11      109.81      4.30 o 
  -6   3  12        0.34        2.01      1.45 o 
  -5   3  12        2.78        3.50      2.07 o 
  -4   3  12       17.69       12.39      3.50 o 
  -3   3  12       26.58       20.46      3.37 o 
  -2   3  12        3.60        2.49      0.61 o 
  -1   3  12       55.67       55.68      2.64 o 
   0   3  12       80.95       80.10      3.42 o 
   1   3  12        2.13        1.71      0.79 o 
   2   3  12        4.17        4.76      1.07 o 
   3   3  12        0.75        0.90      0.63 o 
   4   3  12        3.28        3.64      1.25 o 
  -4   4  12        2.84        2.49      1.74 o 
  -3   4  12        9.60        6.68      2.48 o 
  -2   4  12      119.36      121.65      3.42 o 
  -1   4  12        4.68        6.37      1.81 o 
   0   4  12        0.19        0.54      0.64 o 
   1   4  12       70.80       77.21      4.16 o 
   2   4  12       63.91       68.87      5.77 o 
   3   4  12       25.84       27.82      1.94 o 
  -4   5  12       38.23       40.62     13.42 o 
  -3   5  12        0.00        0.53      0.58 o 
  -2   5  12        0.23        1.36      0.69 o 
  -1   5  12        8.69        6.86      1.58 o 
   0   5  12       55.92       63.08      2.84 o 
   1   5  12       12.51       11.73      2.55 o 
   2   5  12       10.91        9.79      1.89 o 
  -2   6  12       16.89       16.15      4.54 o 
  -1   6  12       64.92       61.32      5.00 o 
   0   6  12        2.25        2.33      0.99 o 
  -6   1  13       10.10        6.74      2.20 o 
  -5   1  13       48.34       53.18      3.60 o 
  -4   1  13       15.80       15.22      4.15 o 
  -3   1  13       27.42       32.53      4.43 o 
  -2   1  13       26.92       28.85      2.01 o 
  -1   1  13       24.03       21.80      2.08 o 
   0   1  13        0.10        0.51      0.42 o 
   1   1  13        1.87        2.89      0.80 o 
   2   1  13        3.84        5.18      1.36 o 
   3   1  13       50.99       48.38      3.40 o 
   4   1  13       34.69       35.49      5.01 o 
  -5   2  13        2.15        1.86      0.95 o 
  -4   2  13        1.28        1.82      1.11 o 
  -3   2  13        4.15        4.73      2.43 o 
  -2   2  13        4.67        4.52      1.21 o 
  -1   2  13       14.08       15.83      3.39 o 
   0   2  13        0.52        1.41      0.73 o 
   1   2  13       41.28       37.31      5.04 o 
   2   2  13       63.83       74.44      4.19 o 
   3   2  13        2.29        3.79      0.86 o 
  -5   3  13        4.49        6.45      2.82 o 
  -4   3  13        7.83        4.80      2.57 o 
  -3   3  13        0.58        0.58      1.09 o 
  -2   3  13       27.86       32.76      2.89 o 
  -1   3  13       13.11       13.12      2.50 o 
   0   3  13       68.68       82.06      3.16 o 
   1   3  13       20.41       22.93      4.24 o 
   2   3  13        0.03        0.95      0.59 o 
   3   3  13       32.97       29.94      3.85 o 
  -4   4  13        3.34        7.69      3.35 o 
  -3   4  13       26.38       23.57      7.77 o 
  -2   4  13       15.73       20.10      5.22 o 
  -1   4  13        5.16        5.10      1.52 o 
   0   4  13       11.90       13.46      3.18 o 
   1   4  13        4.57        5.49      1.35 o 
   2   4  13        4.09        4.89      1.25 o 
  -2   5  13        1.62        2.69      1.28 o 
  -1   5  13        4.70        6.18      1.45 o 
   0   5  13        0.57        0.57      0.84 o 
  -5   0  14      109.91      124.32      7.24 o 
  -4   0  14        5.33        6.65      3.71 o 
  -3   0  14      246.23      295.19     10.38 o 
  -2   0  14       25.17       31.08      6.34 o 
  -1   0  14        9.59        6.47      1.40 o 
   0   0  14       45.46       52.21      3.46 o 
   1   0  14        3.66        4.31      1.47 o 
   2   0  14        8.82        6.88      1.84 o 
   3   0  14        2.56        1.38      0.78 o 
  -5   1  14      101.27      112.66      4.65 o 
  -4   1  14        0.42        0.54      0.62 o 
  -3   1  14       15.90       17.07      5.09 o 
  -2   1  14       18.06       19.83      4.06 o 
  -1   1  14       34.85       35.47      2.07 o 
   0   1  14       19.58       20.10      1.71 o 
   1   1  14        0.43        0.95      0.62 o 
   2   1  14        1.04        1.93      0.91 o 
   3   1  14        7.96        6.34      1.55 o 
  -4   2  14       33.57       31.84      7.28 o 
  -3   2  14        0.41        0.81      0.80 o 
  -2   2  14        0.48        1.15      0.62 o 
  -1   2  14       60.53       71.10      4.85 o 
   0   2  14       14.98       14.75      2.57 o 
   1   2  14      115.29      125.31      3.05 o 
   2   2  14       53.44       56.23      2.44 o 
  -4   3  14       33.02       21.69     10.46 o 
  -3   3  14        5.62        7.35      4.67 o 
  -2   3  14        1.21        1.26      1.00 o 
  -1   3  14       26.11       23.33      2.94 o 
   0   3  14       17.93       18.16      2.38 o 
   1   3  14        0.00        0.72      0.64 o 
  -2   4  14       60.21       48.90     11.07 o 
  -1   4  14       24.45       19.83      2.23 o 
   0   4  14        0.99        1.26      0.71 o 
  -3   1  15       41.80       38.05      6.15 o 
  -2   1  15        0.00        0.66      1.03 o 
  -1   1  15      120.07      131.39      3.24 o 
   0   1  15        1.30        1.23      0.68 o 
   1   1  15       15.54       14.10      2.70 o 
  -2   2  15       11.01        7.30      2.60 o 
  -1   2  15       13.45        9.62      1.54 o 
   0   2  15       10.70       10.63      1.92 o 
                                                 
